# Supplementary material for: Genomic Origin and Diversification of the Glucosinolate MAM Locus
Source: Front Plant Sci. 2020 Jun 4;11:711. doi: 10.3389/fpls.2020.00711 (PMC7289053; doi:10.3389/fpls.2020.00711)
Supplement: Supplementary file 5 [file Table_1.xlsx]

## Sheet: Genome_Information
Supplemental Data Set 1
Downloaded datasets
Scientific Name	Gene Prefix	N50	Genome Source
Aethionema arabicum	aar	10.1M	CoGe_ID:34234
Alyssum linifolium* (Descurainia pinnata)	Aly	0.8M	JGI - DOI:10.25585/1488060 v1
Arabidopsis lyrata	aly	24.5M	phytozome v2.1
Arabidopsis thaliana	ath	23.5M	phytozome TAIR10
Arabis alpina	Alp	28.3M	CoGe_ID:34227
Brassica napus	bnp	45.9M	Genoscope v5
Brassica oleracea	bol	0.85M	Ensemble v2.1
Brassica rapa	bra	28.5M	phytozome v1.3
Cakile maritima	Cam	0.085M	JGI - DOI:10.25585/1488060 v1
Capsella grandiflora	cgr	0.1M	phytozome v1.1
Capsella rubella	Car	15M	JGI - DOI:10.25585/1488060 v1
Capsella rubella2	cru	15.1M	phytozome v1.0
Caulanthus amplexicaulis var. barbarae	Caa	3.8M	JGI - DOI:10.25585/1488060 v1
Citrus sinesis	csi	1.69M	phytozome v1.1
Cleome gynandra	cgy	0.45M	CoGe_ID:23319
Cleome violacea	Cle	2.15M	JGI - DOI:10.25585/1488060 v1
Crambe hipsanica	Cra	0.3M	JGI - DOI:10.25585/1488060 v1
Descurainia sophioides	Des	1.83M	JGI - DOI:10.25585/1488060 v1
Diptychocarpus strictus	Dis	3.97M	JGI - DOI:10.25585/1488060 v1
Eruca vesicaria	Eru	0.15M	JGI - DOI:10.25585/1488060 v1
Euclidium syriacum	Eus	5.65M	JGI - DOI:10.25585/1488060 v1
Iberis amara	Ibe	0.1M	JGI - DOI:10.25585/1488060 v1
Isatis tinctoria	Ise	0.085M	JGI - DOI:10.25585/1488060 v1
Leavenworthia alabamica	lal	0.07M	brassicadb.org
Lepidium sativum	Les	2.4M	JGI - DOI:10.25585/1488060 v1
Lunaria annua	Lua	0.58M	JGI - DOI:10.25585/1488060 v1
Malcomia maritima	Mam	0.83M	JGI - DOI:10.25585/1488060 v1
Myagrum perfoliatum	Myp	1.3M	JGI - DOI:10.25585/1488060 v1
Raphanus raphanistrum	rra	0.01M	CoGe_ID:25862
Rorippa islandica	Roi	3.1M	JGI - DOI:10.25585/1488060 v1
Schrenkiella parvula	spa	9.6M	brassicadb.org v7.0
Sinapis alba	Sia	0.18M	JGI - DOI:10.25585/1488060 v1
Sisymbrium irio	sir	0.14M	brassicadb.org
Stanleya pinnata	Sta	0.087M	JGI - DOI:10.25585/1488060 v1
Tarenaya hassleriana	tha	1.26M	CoGe_ID:23455
Thellungiella halophila	thh	8M	brassicadb.org
Thellungiella salsuginea	tsa	0.4M	brassicadb.org
Theobroma cacao	tca	34.4M	phytozome v1.1
Thlaspi arvense	Thl	1.1M	JGI - DOI:10.25585/1488060 v1
Vitis vinifera	vvi	3.43M	phytozome Genoscope12X
